# Supplementary material for: Feasibility of Repeated Patient-Reported Outcome Collection and Trial Design Implications for Structured Transition Care in Adolescents with Congenital Heart Disease: A Single-Center Pilot Randomized Controlled Study
Source: Children (Basel). 2026 May 26;13(6):742. doi: 10.3390/children13060742 (PMC13297527; doi:10.3390/children13060742)
Supplement: Supplementary file 1 [file children-13-00742-s001.zip]

Archive with 3 entries (2 files):
- children-4331584-supplementary/
- children-4331584-supplementary/Supplementary File 1.pdf
- children-4331584-supplementary/Supplementary File 2.pdf
